# Supplementary material for: Retrospective analysis of radiographic signs in feline pleural effusions to predict disease aetiology
Source: BMC Vet Res. 2022 Mar 26;18:118. doi: 10.1186/s12917-022-03218-3 (PMC8959281; doi:10.1186/s12917-022-03218-3)
Supplement: Supplementary file 1 — Additional file 1. [file 12917_2022_3218_MOESM1_ESM.xlsx]

## Sheet: Sheet1
Case number	Diagnosis	Vol left	Vol Right	Distribution Asymemtrical	Distribution of effusion	cardiac objective	Mediastinum	Pulm art Cranial	Pulmonary arteries caudal lobes	Pulmonary veins cranial	Pulmonary veins	Pulmonary parenchyma	Interstitial pattern	Alveolar pattern	Bronchial patt	mass	nodule	Cannot ddx	Pleural	Chest drain	pneumothorax	Other comments
1	Neoplasia	Mild	Moderate	Bilateral	asymmetric	Cannot assess	Cannot assess	Cannot assess	Cannot assess	Cannot assess	Cannot assess	Abnormal	Interstitial	no	no	mass	no	no	Normal	no	no	Possible mass or effusion
2	Neoplasia	Moderate	Compartmentalised	Bilateral	asymmetric	Cannot assess	Cannot assess	Cannot assess	Cannot assess	Cannot assess	Cannot assess	Abnormal	Interstitial	alveolar	no	no	no	no	Normal	no	no
3	Pyothorax	Moderate	Moderate	Bilateral		Normal	Normal	Cannot assess	Normal	Cannot assess	Normal	Abnormal	no	alveolar	bronchial	no	no	no	Normal	no	Pneumothorax	Pneumothorax (large)
4	CHF			Not detectable		Enlarged	Normal	Cannot assess	Enlarged	Cannot assess	Cannot assess	Normal	no	no	no	no	no	no	Normal	no	no
5	Neoplasia	Mild	Mild	Bilateral		Normal	Cannot assess	Cannot assess	Normal	Cannot assess	Normal	Abnormal	no	no	no	mass lung	no	no	Normal	no	no	Possible sternal lymph node enlargement
6	CHF	Moderate	Moderate	Bilateral	No VD, can't assess laterality	Enlarged	Cannot assess	Normal	Cannot assess	Cannot assess	Normal	Abnormal	Interstitial	no	no	no	no	no	Normal	no	no	Peritoneal effusion
7	Pyothorax	Severe	Severe	Bilateral		Cannot assess	Cannot assess	Cannot assess	Cannot assess	Cannot assess	Cannot assess	Abnormal	Interstitial	alveolar	no	no	no	no	Focal rounded	no	no
8	Neoplasia	Severe	Severe	Bilateral		Cannot assess	Cannot assess	Cannot assess	Cannot assess	Cannot assess	Cannot assess	Abnormal	Interstitial	alveolar	no	mass lung	nodule	no	Normal	no	no	Aerophagia
10	Pyothorax	Moderate		Bilateral		Cannot assess	Normal	Cannot assess	Enlarged	Cannot assess	Enlarged	Abnormal	Interstitial	alveolar	bronchial	no	no	no	Normal	chest drain	no	chest drain in can't comment on volume
11	CHF	Mild	Mild	Bilateral		Enlarged	Normal	Enlarged	Enlarged	Enlarged	Enlarged	Abnormal	no	alveolar	no	no	no	no	Normal	no	no	hyperinflation
12	CHF	Moderate	Moderate	Bilateral		Enlarged	Cannot assess	Cannot assess	Enlarged	Cannot assess	Enlarged	Abnormal	no	alveolar	no	no	no	no	Normal	no	no	Peritoneal effusion
14	Neoplasia	Severe	Severe	Bilateral	No VD, can't assess laterality	Cannot assess	Cannot assess	Cannot assess	Cannot assess	Cannot assess	Cannot assess	Abnormal	no	no	no	no	no	Severe pattern can't tell	Normal	chest drain	no	chest drain
15	CHF	Severe	Moderate	Bilateral	asymmetric	Cannot assess	Cannot assess	Cannot assess	Cannot assess	Cannot assess	Cannot assess	Abnormal	Interstitial	alveolar	bronchial	no	no	no	Rounded	no	no	emaciated
16	CHF	Mild	Nil	Bilateral	asymmetric	Enlarged	Normal	Normal	Normal	Normal	Normal	Abnormal	Interstitial	alveolar	bronchial	no	no	no	Normal	no	no
17	CHF	Mild	Mild	Bilateral		Enlarged	Normal	Normal	Normal	Enlarged	Normal	Abnormal	Interstitial	alveolar	no	no	no	no	Normal	no	Pneumothorax	Small volume pneumothorax, hyperinflated, emaciated
18	CHF	Mild	Mild	Bilateral		Enlarged	Normal	Normal	Enlarged	Normal	Enlarged	Abnormal	Interstitial	alveolar	no	no	no	no	Normal	no	no	hyperinflation, obese
19	CHF	Mild	Mild	Bilateral		Enlarged	Normal	Normal	Normal	Enlarged	Normal	Abnormal	no	alveolar	no	no	no	no	Normal	no	no
20	Chyle	Mild	Mild	Bilateral		Normal	Normal	Normal	Normal	Normal	Normal	Abnormal	no	no	no	no	nodule	no	Rounded	no	Pneumothorax	gas, possibly drained
21	CHF	Mild	Moderate	Bilateral	asymmetric	Enlarged	Cannot assess	Normal	Enlarged	Normal	Enlarged	Abnormal	Interstitial	alveolar	no	no	no	no	Normal	no	no	hyperinflation/ caudal displacement of diaphragm, tenting possibly
22	Pyothorax	Severe	Mild	Bilateral	asymmetric	Cannot assess	Cannot assess	Cannot assess	Enlarged	Normal	Cannot assess	Abnormal	Interstitial	alveolar	no	no	no	no	Normal	chest drain	no	drain and ET tube
23	Neoplasia	Mild	Mild	Bilateral		Cannot assess	mass	Cannot assess	Cannot assess	Cannot assess	Cannot assess	Cannot assess	no	no	no	no	no	no	Normal	no	no	Pleural mineralisation
24	Neoplasia	Mild	Compartmentalised	Bilateral	asymmetric	Cannot assess	Normal	Cannot assess	Cannot assess	Cannot assess	Cannot assess	Abnormal	Interstitial	alveolar	no	no	no	no	Rounded	no	no	obesity
25	Pyothorax	Moderate	Nil	Bilateral		Cannot assess	Cannot assess	Cannot assess	Enlarged	Cannot assess	Enlarged	Abnormal	Interstitial	alveolar	no	no	no	no	Focal rounded	no	no	hyperinflated
26	Pyothorax	Moderate	Moderate	Bilateral		Cannot assess	Normal	Normal	Enlarged	Normal	Enlarged	Abnormal	Interstitial	alveolar	no	no	no	no	Normal	no	no	hyperinflated
27	CHF	Moderate	Severe	Bilateral		Cannot assess	Cannot assess	Cannot assess	Normal	Cannot assess	Normal	Abnormal	Interstitial	alveolar	no	no	no	no	Normal	no	no	hyperinflated
28	CHF	Mild	Mild	Bilateral		Enlarged	Normal	Normal	Enlarged	Normal	Enlarged	Normal	no	no	no	no	no	no	Normal	no	no
29	Pyothorax	Mild	Mild	Bilateral		Normal	Normal	Normal	Normal	Normal	Normal	Abnormal	no	alveolar	no	no	no	no	Irregular	no	Pneumothorax	pneumo
30	Chyle	moderate	Moderate	Bilateral	asymmetric	Normal	Normal	Normal	Normal	Normal	Normal	Abnormal	Interstitial	alveolar	no	no	no	no	Rounded	no	Pneumothorax	pneumothorax, dilated trachea
31	CHF	Moderate	Moderate	Bilateral		Cannot assess	Normal	Cannot assess	Enlarged	Cannot assess	Cannot assess	Abnormal	Interstitial	alveolar	no	no	no	no	Rounded	no	no	thin
32	Chyle	mild	Nil	unilat		Cannot assess	Normal	Normal	Normal	Normal	Normal	Abnormal	Interstitial	alveolar	no	no	no	no	Rounded	no	Pneumothorax	pneumothorax, severe aerophagia
33	CHF	Severe	Severe	Bilateral		Enlarged	Cannot assess	Cannot assess	Enlarged	Cannot assess	Enlarged	Abnormal	Interstitial	alveolar	no	no	no	no	Normal	no	no	obese
34	CHF	Mild	Mild	Bilateral		Normal	Normal	Normal	Normal	Normal	Normal	Abnormal	Interstitial	no	no	no	no	no	Normal	no	Pneumothorax	recent drainage likely pneumothorax
35	Neoplasia	Severe	Mild	Bilateral	asymmetric	Normal	Normal	Cannot assess	Normal	Cannot assess	Normal	Abnormal	no	no	no	mass lung	no	no	Normal	no	no
36	Pyothorax	Mild	Mild	Bilateral		Cannot assess	Normal	Cannot assess	Normal	Cannot assess	Normal	Abnormal	no	alveolar	no	no	no	no	Normal	chest drain	Pneumothorax	chest drain and pneumothorax and ET tube
37	CHF			Not detectable		Normal	Normal	Normal	Normal	Normal	Normal	Normal	no	no	no	no	no	no	Normal	no	no
38	Chyle	Mild	Mild	Bilateral		Enlarged	Normal	Cannot assess	Cannot assess	Cannot assess	Cannot assess	Abnormal	Interstitial	alveolar	no	no	no	no	Normal	no	no	hyperinflated
39	Neoplasia	Severe	Severe	Bilateral		Enlarged	Cannot assess	Cannot assess	Enlarged	Cannot assess	Enlarged	Abnormal	no	alveolar	no	no	no	no	Normal	no	no
40	Neoplasia	Moderate	Moderate	Bilateral		Cannot assess	Cannot assess	Cannot assess	Normal	Cannot assess	Normal	Abnormal	Interstitial	no	no	no	no	no	Normal	no	no	obese, mineralised pleura? 4th intercostal space
42	CHF	Mild	Mild	Bilateral		enlarged	Normal	Normal	Cannot assess	Normal	Enlarged	Abnormal	Interstitial	no	no	no	no	no	Normal	no	no	transitional vertebrae
43	CHF	Mild	mild	Bilateral		Cannot assess	Normal	Normal	Enlarged	Normal	Enlarged	Abnormal	no	alveolar	bronchial	no	no	no	Normal	no	no	hyperinflated and aerophagic and sternal malformation
44	CHF	severe	Severe	Bilateral		Cannot assess	Cannot assess	Cannot assess	Cannot assess	Cannot assess	Cannot assess	Cannot assess	no	no	no	no	no	no	Rounded	no	no	Film quality - motion blur and hyperinflated , gallbladder enlarged OA elbow
45	CHF	Mild	Mild	Bilateral		Enlarged	normal	normal	Enlarged	Normal	Cannot assess	Abnormal	Interstitial	no	no	no	no	no	Normal	no	no	diabetic
46	CHF	Moderate	Moderate	Bilateral	asymmetric	Cannot assess	Cannot assess	Cannot assess	Cannot assess	Cannot assess	Cannot assess	Abnormal	Interstitial	no	no	no	no	no	Normal	no	no	Poor film quality
47	Pyothorax	Mild	Mild	Bilateral		normal	normal	Normal	Cannot assess	Normal	Cannot assess	Abnormal	Interstitial	no	bronchial	no	no	no	Normal	chest drain	no	Chest drain in right
48	Neoplasia	Severe	Severe	Bilateral		Cannot assess	Cannot assess	Cannot assess	Normal	Cannot assess	Normal	Abnormal	no	alveolar	no	no	no	no	Normal	no	no	lung lobe torsion? Hyperinflation
49	Pyothorax	Moderate	Moderate	Bilateral		normal	Normal	Normal	Normal	Normal	Normal	Abnormal	Interstitial	alveolar	no	no	nodule	no	Normal	chest drain	no	drain in final image
50	CHF	Moderate	Moderate	Bilateral		normal	Cannot assess	Cannot assess	Normal	Cannot assess	Normal	Abnormal	Interstitial	no	no	no	no	no	Normal	no	no
51	CHF	mild	mild	Bilateral		Enlarged	Normal	Normal	Enlarged	Normal	Enlarged	Abnormal	Interstitial	no	no	no	no	no	Normal	no	no	aerophagic
52	Pyothorax	mild	Severe	Bilateral	asymmetric	Cannot assess	Normal	Normal	Normal	Normal	Normal	Abnormal	Interstitial	alveolar	bronchial	no	no	no	Focal rounded	no	Pneumothorax	pneumothorax - gas pocket
53	Neoplasia	mild	mild	Bilateral		normal	Normal	Normal	Normal	Normal	Normal	Abnormal	no	no	bronchial	no	nodule	no	Normal	no	no	intubated and anesthetised with oesophageal tube
54	Neoplasia	Severe	Severe	Bilateral		Cannot assess	Cannot assess	Cannot assess	Cannot assess	Cannot assess	Cannot assess	Abnormal	Interstitial	alveolar	no	no	no	no	Normal	no	no	nil
55	CHF			Not detectable		Enlarged	Normal	Normal	Normal	Normal	Normal	Abnormal	Interstitial	no	no	no	no	no	Normal	no	no
56	Pyothorax	mild	mild	Bilateral		normal	Normal	Normal	Enlarged	Cannot assess	Enlarged	Abnormal	Interstitial	alveolar	no	no	no	no	Normal	chest drain	no	drain
57	neoplasia	Severe	mild	Bilateral	asymmetric	normal	Normal	Cannot assess	Normal	Normal	Normal	Abnormal	no	alveolar	no	no	no	no	Normal	no	no
58	CHF	mild	mild	Bilateral		Enlarged	Normal	Normal	Enlarged	Normal	Enlarged	Abnormal	Interstitial	alveolar	bronchial	no	no	no	Normal	no	no	flattened diaphragm
59	Neoplasia	Moderate	Moderate	Bilateral		Cannot assess	Cannot assess	Cannot assess	Cannot assess	Cannot assess	Cannot assess	Abnormal	Interstitial	no	bronchial	no	no	no	Normal	no	no
60	CHF	Moderate	Moderate	Bilateral		Enlarged	Cannot assess	Cannot assess	Cannot assess	Cannot assess	Cannot assess	Abnormal	Interstitial	alveolar	no	no	no	no	Focal rounded	no	no
61	Neoplasia	mild	Moderate	Bilateral	asymmetric	Cannot assess	mass	Cannot assess	Cannot assess	Cannot assess	Cannot assess	Abnormal	Interstitial	no	no	no	no	no	Rounded	no	no	emaciated
62	CHF	mild	Moderate	Bilateral	asymmetric	Enlarged	Normal	Enlarged	Enlarged	Enlarged	Enlarged	Abnormal	Interstitial	no	no	no	no	no	Normal	no	no
64	Other	mild	mild	Bilateral		normal	Normal	Normal	Normal	Normal	Normal	Abnormal	Interstitial	no	bronchial	no	no	no	Normal	no	no	aerophagic
65	Neoplasia	Moderate	Moderate	Bilateral		Cannot assess	mass	Cannot assess	Normal	Cannot assess	Normal	Abnormal	Interstitial	no	bronchial	no	no	no	Normal	no	no
66	FIP	Severe	Severe	Bilateral		Cannot assess	Cannot assess	Cannot assess	Enlarged	Cannot assess	Enlarged	Abnormal	Interstitial	alveolar	no	no	no	no	Normal	no	no
67	Other			Not detectable		normal	Normal	Normal	Normal	Normal	Normal	normal	no	no	no	no	no	no	Normal	no	no
68	FIP	Moderate	Moderate	Bilateral	asymmetric	Cannot assess	Cannot assess	Cannot assess	Normal	Cannot assess	Normal	Abnormal	Interstitial	alveolar	no	no	no	no	Normal	no	no	flattened diaphragm
